# Supplementary material for: Transcriptomic analysis shows that surgical treatment is likely to influence the endometrial receptivity of patients with stage III/IV endometriosis
Source: Front Endocrinol (Lausanne). 2022 Aug 29;13:932339. doi: 10.3389/fendo.2022.932339 (PMC9511704; doi:10.3389/fendo.2022.932339)
Supplement: Supplementary file 1 [file Table_1.xlsx]

## Sheet: diff_anno
ENSEMBL	SYMBOL	biotypes	chr	start	end	baseMean	log2FoldChange	lfcSE	stat	pvalue	padj
ENSG00000134333	LDHA	protein_coding	chr11	18394560	18408425	4270.84	-1.01671	0.26289	-3.86743	0.000109987	0.122917
ENSG00000165507	DEPP1	protein_coding	chr10	44970981	44978809	2169.89	-1.85008	0.599954	-3.08371	0.00204436	0.281243
ENSG00000100342	APOL1	protein_coding	chr22	36253071	36267530	2075.96	-1.11126	0.304446	-3.65009	0.000262152	0.162676
ENSG00000189143	CLDN4	protein_coding	chr7	73799542	73832693	1989.72	-1.147	0.325399	-3.52491	0.000423632	0.173218
ENSG00000159167	STC1	protein_coding	chr8	23841929	23854806	1761.67	-1.44088	0.657293	-2.19214	0.0283697	0.570495
ENSG00000150347	ARID5B	protein_coding	chr10	61901684	62096944	1452.37	-1.04913	0.395453	-2.65299	0.00797826	0.39868
ENSG00000067082	KLF6	protein_coding	chr10	3775996	3785281	1253.34	-1.03306	0.311507	-3.31632	0.000912124	0.22335
ENSG00000122884	P4HA1	protein_coding	chr10	73007217	73096974	1146.02	-1.02808	0.260951	-3.93976	8.15623e-05	0.12006
ENSG00000157613	CREB3L1	protein_coding	chr11	46277662	46321409	915.372	1.10868	0.384183	2.88581	0.00390409	0.336071
ENSG00000196352	CD55	protein_coding	chr1	207321532	207386804	773.112	-1.03462	0.356539	-2.90184	0.00370982	0.333002
ENSG00000162896	PIGR	protein_coding	chr1	206928522	206946466	681.5	-1.15655	0.418311	-2.7648	0.00569568	0.363174
ENSG00000121858	TNFSF10	protein_coding	chr3	172505508	172523475	665.876	-1.22291	0.424887	-2.8782	0.00399955	0.336469
ENSG00000168672	LRATD2	protein_coding	chr8	126552443	126558478	492.079	-1.11012	0.343719	-3.22973	0.00123905	0.246471
ENSG00000120129	DUSP1	protein_coding	chr5	172768096	172771195	455.544	-1.00267	0.306987	-3.26616	0.00109015	0.236341
ENSG00000174514	MFSD4A	protein_coding	chr1	205568885	205602918	433.369	-1.20336	0.363222	-3.31301	0.000922992	0.22335
ENSG00000155189	AGPAT5	protein_coding	chr8	6708642	6761503	410.052	-1.33506	0.427605	-3.12217	0.00179521	0.270974
ENSG00000100100	PIK3IP1	protein_coding	chr22	31281594	31292534	327.18	-1.21045	0.339562	-3.56474	0.000364223	0.162676
ENSG00000131941	RHPN2	protein_coding	chr19	32978592	33064888	270.375	-1.11251	0.271664	-4.09516	4.21878e-05	0.097801
ENSG00000100075	SLC25A1	protein_coding	chr22	19175581	19178739	259.557	1.16481	0.340373	3.42215	0.000621273	0.201984
ENSG00000081181	ARG2	protein_coding	chr14	67619920	67651708	221.992	-1.12649	0.340072	-3.31249	0.000924694	0.22335
ENSG00000114861	FOXP1	protein_coding	chr3	70952817	71583989	206.258	-1.02964	0.393863	-2.61421	0.0089433	0.406201
ENSG00000198535	C2CD4A	protein_coding	chr15	62066977	62070917	201.266	-1.08805	0.405745	-2.68161	0.00732682	0.388306
ENSG00000134955	SLC37A2	protein_coding	chr11	125063302	125090516	200.801	-1.53168	0.429716	-3.5644	0.000364694	0.162676
ENSG00000100170	SLC5A1	protein_coding	chr22	32043261	32113029	195.953	-1.25092	0.469238	-2.66585	0.00767943	0.389797
ENSG00000126709	IFI6	protein_coding	chr1	27666064	27672198	183.552	-1.25105	0.555071	-2.25385	0.0242058	0.546686
ENSG00000173083	HPSE	protein_coding	chr4	83292461	83335153	169.911	-1.70096	0.630372	-2.69835	0.00696846	0.382246
ENSG00000163435	ELF3	protein_coding	chr1	202007945	202017183	153.615	-1.10414	0.399385	-2.76462	0.005699	0.363174
ENSG00000158050	DUSP2	protein_coding	chr2	96143169	96145440	139.832	-1.10524	0.449224	-2.46034	0.0138806	0.473425
ENSG00000181830	SLC35C1	protein_coding	chr11	45804072	45813016	125.901	-1.10449	0.337043	-3.27701	0.00104912	0.236341
ENSG00000136160	EDNRB	protein_coding	chr13	77895481	77975529	122.437	-1.94229	0.646556	-3.00405	0.0026641	0.324634
ENSG00000179271	GADD45GIP1	protein_coding	chr19	12953119	12957223	120.709	1.11935	0.272407	4.10911	3.97192e-05	0.097801
ENSG00000262619	LINC00621	lncRNA	chr13	22859050	22916369	118.449	-2.145	0.779921	-2.75028	0.00595447	0.371398
ENSG00000146859	TMEM140	protein_coding	chr7	135148072	135166215	113.477	-1.08109	0.314221	-3.44053	0.000580581	0.198748
ENSG00000078808	SDF4	protein_coding	chr1	1216908	1232067	108.906	1.28901	0.348236	3.70155	0.00021429	0.157852
ENSG00000134827	TCN1	protein_coding	chr11	59852800	59866489	103.638	-1.09694	0.410973	-2.66913	0.00760483	0.388306
ENSG00000075643	MOCOS	protein_coding	chr18	36187497	36272157	99.6924	-1.00679	0.290899	-3.46098	0.000538219	0.198065
ENSG00000234745	HLA-B	protein_coding	chr6	31269491	31357188	97.7298	-1.87612	0.926361	-2.02525	0.0428413	0.613891
ENSG00000196843	ARID5A	protein_coding	chr2	96536743	96552634	94.2069	-1.31807	0.473316	-2.78475	0.00535692	0.363174
ENSG00000152137	HSPB8	protein_coding	chr12	119178931	119221131	83.7606	-1.04765	0.293511	-3.56939	0.000357811	0.162676
ENSG00000165272	AQP3	protein_coding	chr9	33441156	33447596	74.2341	-1.10339	0.493916	-2.23396	0.0254855	0.558254
ENSG00000278053	DDX52	protein_coding	chr17	37609739	37643446	72.8003	-1.58059	0.641287	-2.46471	0.0137124	0.470551
ENSG00000102760	RGCC	protein_coding	chr13	41457550	41470871	65.688	1.58297	0.679471	2.32971	0.0198217	0.522347
ENSG00000173917	HOXB2	protein_coding	chr17	48540894	48544989	63.8694	1.04213	0.375654	2.77417	0.00553432	0.363174
ENSG00000163993	S100P	protein_coding	chr4	6693878	6697170	63.177	-1.55737	0.785351	-1.98302	0.0473652	0.624753
ENSG00000178607	ERN1	protein_coding	chr17	64039142	64130819	62.9018	-1.12818	0.423602	-2.66331	0.00773758	0.390059
ENSG00000078401	EDN1	protein_coding	chr6	12290361	12297194	61.1295	-1.4201	0.475704	-2.98527	0.00283328	0.324634
ENSG00000110080	ST3GAL4	protein_coding	chr11	126355640	126440344	59.2854	-1.30134	0.419703	-3.10061	0.00193119	0.279116
ENSG00000108846	ABCC3	protein_coding	chr17	50634777	50692253	58.1374	-1.17534	0.451908	-2.60084	0.00929957	0.413564
ENSG00000157933	SKI	protein_coding	chr1	2228319	2310213	56.6378	1.08468	0.260668	4.16116	3.16635e-05	0.097801
ENSG00000170624	SGCD	protein_coding	chr5	155870344	156767788	50.0214	1.05709	0.483672	2.18556	0.0288479	0.571161
ENSG00000233321	LINC02669	lncRNA	chr10	3433508	3502915	47.8153	-1.5819	0.609908	-2.59367	0.00949574	0.417246
ENSG00000051523	CYBA	protein_coding	chr16	88643289	88651054	43.135	1.05293	0.317892	3.31223	0.000925568	0.22335
ENSG00000176463	SLCO3A1	protein_coding	chr15	91853708	92172435	42.7816	1.32519	0.34735	3.81516	0.000136096	0.125209
ENSG00000105373	NOP53	protein_coding	chr19	47745546	47757058	39.6137	1.27483	0.425917	2.99314	0.00276127	0.324634
ENSG00000127324	TSPAN8	protein_coding	chr12	71125085	71441898	39.4855	-1.32531	0.450117	-2.94438	0.00323606	0.332626
ENSG00000231439	WASIR2	lncRNA	chr16	22910	25123	37.5763	-1.07504	0.327898	-3.27857	0.00104335	0.236341
ENSG00000137747	TMPRSS13	protein_coding	chr11	117900641	117929459	36.9112	-1.30534	0.452856	-2.88246	0.00394587	0.336469
ENSG00000167105	TMEM92	protein_coding	chr17	50271406	50281485	35.8354	-1.10138	0.51	-2.15958	0.0308055	0.575087
ENSG00000184709	LRRC26	protein_coding	chr9	137168758	137170051	32.4151	2.56064	0.664664	3.85253	0.000116905	0.122917
ENSG00000169696	ASPSCR1	protein_coding	chr17	81976807	82017406	31.6636	1.12926	0.36511	3.09294	0.00198181	0.279116
ENSG00000262198	AL157931.1	lncRNA	chr13	22918591	22924602	28.5462	-3.32638	0.820221	-4.05547	5.00335e-05	0.097801
ENSG00000248771	SMIM31	protein_coding	chr4	164754064	164803795	28.0873	-2.04155	0.508657	-4.01361	5.97968e-05	0.097801
ENSG00000082497	SERTAD4	protein_coding	chr1	210232796	210246631	27.7207	-1.23339	0.561006	-2.19853	0.0279116	0.569824
ENSG00000243701	DUBR	lncRNA	chr3	107220744	107348464	27.6506	1.0136	0.315085	3.21691	0.00129581	0.250977
ENSG00000164078	MST1R	protein_coding	chr3	49887002	49903873	27.1384	-1.03246	0.350492	-2.94573	0.00322194	0.332626
ENSG00000230535	BASP1P1	processed_pseudogene	chr13	22897341	22898005	26.8445	-2.96123	1.00989	-2.93223	0.00336535	0.332626
ENSG00000230882	AC005077.4	processed_pseudogene	chr7	76071469	76074963	26.4314	-1.20347	0.530748	-2.2675	0.0233598	0.54492
ENSG00000085831	TTC39A	protein_coding	chr1	51287258	51345116	25.5321	-1.02368	0.463339	-2.20936	0.0271497	0.569824
ENSG00000184949	FAM227A	protein_coding	chr22	38578120	38656629	25.202	1.06004	0.432886	2.44877	0.0143344	0.475231
ENSG00000149531	FRG1BP	unprocessed_pseudogene	chr20	30377372	30399257	24.3908	1.14137	0.464025	2.45972	0.0139047	0.473425
ENSG00000258819	LINC02289	lncRNA	chr14	77069169	77076392	23.2791	-1.41323	0.494515	-2.85781	0.00426579	0.346365
ENSG00000165655	ZNF503	protein_coding	chr10	75397830	75401764	23.0159	1.00822	0.460892	2.18755	0.0287024	0.570944
ENSG00000162763	LRRC52	protein_coding	chr1	165544000	165563957	21.3824	-1.00535	0.38185	-2.63285	0.00846722	0.402894
ENSG00000197822	OCLN	protein_coding	chr5	69492292	69558104	21.0027	-1.14617	0.388764	-2.94824	0.00319586	0.332626
ENSG00000282826	FRG1CP	transcribed_unprocessed_pseudogene	chr20	28563850	28602843	20.4567	1.28681	0.44345	2.90182	0.00371007	0.333002
ENSG00000287627	AL359704.2	lncRNA	chr1	226538305	226542729	20.4447	-1.01098	0.496367	-2.03676	0.0416744	0.613141
ENSG00000171903	CYP4F11	protein_coding	chr19	15912367	15934867	20.0879	-1.82679	0.524915	-3.48016	0.000501117	0.194117
ENSG00000204584	AC027801.1	lncRNA	chr17	49845910	49848837	18.645	-1.38483	0.613254	-2.25816	0.0239356	0.545406
ENSG00000102109	PCSK1N	protein_coding	chrX	48831096	48835610	18.5193	1.13444	0.423528	2.67855	0.00739428	0.388306
ENSG00000204894	AC104692.1	processed_pseudogene	chr7	152367171	152367260	17.8589	-1.24616	0.594709	-2.09541	0.0361345	0.596774
ENSG00000069812	HES2	protein_coding	chr1	6412418	6424670	17.7645	-1.33323	0.417848	-3.1907	0.00141928	0.259042
ENSG00000088992	TESC	protein_coding	chr12	117038923	117099479	17.6378	1.2208	0.505908	2.41308	0.0158183	0.488281
ENSG00000249784	SCARNA22	scaRNA	chr4	1974636	1974760	17.5695	1.02527	0.447203	2.29263	0.0218691	0.54103
ENSG00000275410	HNF1B	protein_coding	chr17	37686431	37745105	17.5588	-1.2126	0.532866	-2.27561	0.0228691	0.542422
ENSG00000112514	CUTA	protein_coding	chr6	33416442	33418317	16.6451	2.72597	0.842185	3.23678	0.00120884	0.246471
ENSG00000142444	TIMM29	protein_coding	chr19	10928811	10933535	16.2549	1.19352	0.331651	3.59872	0.000319782	0.162676
ENSG00000150556	LYPD6B	protein_coding	chr2	149038107	149215262	15.7941	1.35857	0.575407	2.36106	0.0182229	0.51503
ENSG00000124466	LYPD3	protein_coding	chr19	43460787	43465608	15.6721	-1.75786	0.874386	-2.0104	0.044389	0.613891
ENSG00000130748	TMEM160	protein_coding	chr19	47045909	47048624	15.4417	1.5211	0.432844	3.5142	0.000441074	0.175476
ENSG00000205609	EIF3CL	protein_coding	chr16	28379579	28403841	15.2017	-1.30378	0.65857	-1.97972	0.0477351	0.626816
ENSG00000167772	ANGPTL4	protein_coding	chr19	8363289	8374370	14.9738	-1.58727	0.457938	-3.46613	0.000528003	0.198065
ENSG00000188277	C15orf62	protein_coding	chr15	40769980	40772449	14.7116	-1.48477	0.641686	-2.31385	0.0206757	0.530074
ENSG00000164897	TMUB1	protein_coding	chr7	151081085	151083493	14.4936	1.84468	0.551009	3.34783	0.00081447	0.217982
ENSG00000276168	RN7SL1	misc_RNA	chr14	49586580	49586878	14.3918	1.03574	0.32474	3.18945	0.00142543	0.259042
ENSG00000108700	CCL8	protein_coding	chr17	34319435	34321402	14.1101	1.43906	0.591827	2.43155	0.0150342	0.485615
ENSG00000049089	COL9A2	protein_coding	chr1	40300489	40317813	14.0934	1.62447	0.608236	2.67078	0.00756744	0.388306
ENSG00000164867	NOS3	protein_coding	chr7	150991017	151014588	13.5377	-1.11476	0.567721	-1.96356	0.0495809	0.640079
ENSG00000173210	ABLIM3	protein_coding	chr5	149141483	149260542	13.315	-1.547	0.599746	-2.57942	0.00989665	0.418675
ENSG00000270210	AC104695.3	lncRNA	chr2	28425945	28426719	12.8588	-1.09461	0.514194	-2.12879	0.0332718	0.581761
ENSG00000131116	ZNF428	protein_coding	chr19	43607224	43619629	12.8444	1.76445	0.540977	3.2616	0.00110785	0.236341
ENSG00000109684	CLNK	protein_coding	chr4	10486395	10684768	12.8214	1.09011	0.505007	2.1586	0.0308814	0.575087
ENSG00000243896	OR2A7	protein_coding	chr7	144257663	144264792	12.7761	1.28088	0.358988	3.56803	0.000359675	0.162676
ENSG00000277149	TYW1B	protein_coding	chr7	72558744	72828200	12.4969	1.03438	0.364376	2.83878	0.00452862	0.346392
ENSG00000255790	AC078950.1	lncRNA	chr12	11399381	11486708	11.0895	-2.20318	1.02447	-2.15055	0.0315116	0.576283
ENSG00000230438	SERPINB9P1	lncRNA	chr6	2851230	2881407	10.5084	-2.09146	0.539479	-3.87682	0.000105832	0.122917
ENSG00000184226	PCDH9	protein_coding	chr13	66302834	67230445	10.3184	-2.10104	0.773805	-2.7152	0.00662349	0.376329
ENSG00000089356	FXYD3	protein_coding	chr19	35115879	35124324	10.2279	-1.10432	0.352585	-3.13206	0.00173582	0.270974
ENSG00000214128	TMEM213	protein_coding	chr7	138797952	138838101	10.2101	1.31121	0.626298	2.09359	0.0362967	0.596774
ENSG00000288075	AC108519.1	lncRNA	chr4	9034519	9381269	10.0812	-1.68573	0.76795	-2.1951	0.0281562	0.569824
ENSG00000236345	SCAT8	lncRNA	chr6	63806836	63822642	9.91344	-2.09031	0.547164	-3.82027	0.000133308	0.125209
ENSG00000248663	LINC00992	lncRNA	chr5	117415509	117546298	9.85619	1.06679	0.461358	2.31227	0.0207626	0.530554
ENSG00000174428	GTF2IRD2B	protein_coding	chr7	75092573	75149817	9.72518	1.23	0.372919	3.29832	0.000972668	0.23093
ENSG00000231841	FAM192BP	processed_pseudogene	chr4	152927446	152928207	9.57259	1.07264	0.461797	2.32276	0.0201919	0.526062
ENSG00000103254	ANTKMT	protein_coding	chr16	720581	722590	9.43139	1.44895	0.489	2.96308	0.00304578	0.332626
ENSG00000127415	IDUA	protein_coding	chr4	986997	1004564	9.36432	1.43702	0.371279	3.87045	0.000108634	0.122917
ENSG00000243236	GSTA9P	transcribed_unprocessed_pseudogene	chr6	52939726	52957521	9.34743	3.05418	1.54684	1.97446	0.0483296	0.631804
ENSG00000234685	NUS1P2	processed_pseudogene	chr13	22915651	22916523	9.12121	-2.61507	0.772944	-3.38326	0.000716312	0.210882
ENSG00000137875	BCL2L10	protein_coding	chr15	52109263	52112775	8.87441	-1.43938	0.71279	-2.01937	0.0434491	0.613891
ENSG00000236107	SCN1A-AS1	lncRNA	chr2	165957188	166390771	8.80847	3.13528	1.02776	3.05059	0.00228392	0.30563
ENSG00000128710	HOXD10	protein_coding	chr2	176108790	176119937	8.6895	-1.20235	0.514722	-2.33591	0.0194958	0.522347
ENSG00000213938	SEPHS1P6	processed_pseudogene	chr2	199659551	199660729	8.38753	-2.00012	0.780121	-2.56386	0.0103515	0.423263
ENSG00000159714	ZDHHC1	protein_coding	chr16	67394152	67416833	8.35969	1.02509	0.516234	1.9857	0.0470667	0.624423
ENSG00000285877	AC007448.5	lncRNA	chr17	67244282	67273503	8.15994	-2.06092	0.666241	-3.09335	0.00197908	0.279116
ENSG00000163710	PCOLCE2	protein_coding	chr3	142815922	142889206	8.00928	-1.11297	0.560847	-1.98444	0.0472072	0.624423
ENSG00000256671	LIMS4	protein_coding	chr2	110446640	110473075	7.99192	-1.85043	0.701739	-2.63692	0.00836635	0.402894
ENSG00000197530	MIB2	protein_coding	chr1	1615415	1630610	7.94981	1.18854	0.422934	2.81022	0.00495078	0.358373
ENSG00000272106	AL691432.2	lncRNA	chr1	1613758	1615795	7.91092	1.21255	0.413631	2.93147	0.00337363	0.332626
ENSG00000167674	HDGFL2	protein_coding	chr19	4472297	4502208	7.85984	1.41903	0.474694	2.98935	0.00279571	0.324634
ENSG00000165521	EML5	protein_coding	chr14	88612431	88792752	7.63364	1.68856	0.765598	2.20554	0.0274159	0.569824
ENSG00000138356	AOX1	protein_coding	chr2	200586014	200677064	7.61401	-1.07489	0.534424	-2.0113	0.0442942	0.613891
ENSG00000160256	FAM207A	protein_coding	chr21	44940012	44976989	7.46898	1.14598	0.434199	2.6393	0.00830785	0.402894
ENSG00000177051	FBXO46	protein_coding	chr19	45710629	45730896	7.46514	1.02305	0.39154	2.6129	0.00897787	0.406201
ENSG00000183918	SH2D1A	protein_coding	chrX	124227868	124373197	7.09495	-1.31064	0.657061	-1.9947	0.0460761	0.623957
ENSG00000274849	AC023043.4	lncRNA	chr18	36189824	36190272	7.01508	-1.04534	0.468624	-2.23066	0.0257038	0.560533
ENSG00000142609	CFAP74	protein_coding	chr1	1921951	2003837	6.79514	1.14395	0.52181	2.19227	0.0283602	0.570495
ENSG00000171956	FOXB1	protein_coding	chr15	60004234	60061730	6.77939	-1.58745	0.567422	-2.79765	0.00514761	0.361204
ENSG00000230490	AL139383.1	lncRNA	chr13	33355206	33676796	6.74401	1.59903	0.437725	3.65304	0.000259156	0.162676
ENSG00000214026	MRPL23	protein_coding	chr11	1947278	1984522	6.64546	1.68762	0.625919	2.69623	0.00701291	0.382246
ENSG00000116690	PRG4	protein_coding	chr1	186296279	186314567	6.63779	-1.17017	0.523638	-2.23469	0.0254379	0.558254
ENSG00000161905	ALOX15	protein_coding	chr17	4630919	4642294	6.59439	-2.3227	0.92654	-2.50686	0.012181	0.444925
ENSG00000127554	GFER	protein_coding	chr16	1984193	1987749	6.59019	1.07611	0.407562	2.64036	0.00828172	0.402894
ENSG00000287811	AL391840.3	lncRNA	chr6	79537540	79539976	6.49642	1.22681	0.453244	2.70672	0.00679505	0.377155
ENSG00000049283	EPN3	protein_coding	chr17	50532682	50543750	6.44476	1.48492	0.492682	3.01394	0.00257875	0.324634
ENSG00000105538	RASIP1	protein_coding	chr19	48720585	48740610	6.36463	1.22215	0.450201	2.71466	0.00663433	0.376329
ENSG00000228203	RNF144A-AS1	lncRNA	chr2	6911754	6918734	6.28521	-1.18042	0.562138	-2.09988	0.0357391	0.594441
ENSG00000120471	TP53AIP1	protein_coding	chr11	128934731	128943399	6.21553	1.01939	0.478305	2.13126	0.0330674	0.580468
ENSG00000185347	TEDC1	protein_coding	chr14	105489855	105499575	6.18495	1.12871	0.444167	2.54119	0.0110475	0.426597
ENSG00000123496	IL13RA2	protein_coding	chrX	115003975	115019977	6.04385	1.39317	0.428873	3.24844	0.00116042	0.244019
ENSG00000153822	KCNJ16	protein_coding	chr17	70053429	70135608	6.01684	1.42554	0.533553	2.67179	0.0075447	0.388306
ENSG00000244921	MTCYBP18	processed_pseudogene	chr5	134923303	134924049	6.00703	2.83667	0.630706	4.49761	6.8723e-06	0.0936595
ENSG00000280120	AC073857.1	TEC	chr12	123152324	123153377	5.77593	1.01708	0.461698	2.20291	0.0276012	0.569824
ENSG00000165886	UBTD1	protein_coding	chr10	97498924	97571206	5.66061	1.16503	0.477608	2.4393	0.0147156	0.480296
ENSG00000183807	FAM162B	protein_coding	chr6	116752197	116765719	5.65207	1.16339	0.392105	2.96704	0.00300678	0.332626
ENSG00000060491	OGFR	protein_coding	chr20	62804835	62814000	5.49164	1.13853	0.539026	2.11221	0.0346688	0.588302
ENSG00000240429	LRRFIP1P1	processed_pseudogene	chr3	179259028	179261273	5.39481	1.08001	0.465643	2.31939	0.0203741	0.528801
ENSG00000253771	TPTE2P1	transcribed_unprocessed_pseudogene	chr13	24924677	24968487	5.38553	-1.42527	0.593401	-2.40186	0.0163118	0.493039
ENSG00000260019	LINC01992	lncRNA	chr17	27928924	27991787	5.23785	1.69988	0.796281	2.13477	0.0327796	0.579456
ENSG00000134216	CHIA	protein_coding	chr1	111290851	111320566	5.14668	1.45934	0.608617	2.39779	0.0164941	0.497528
ENSG00000267462	AC090377.1	lncRNA	chr18	60010281	60014258	5.13378	1.52761	0.551926	2.76778	0.00564399	0.363174
ENSG00000179639	FCER1A	protein_coding	chr1	159289714	159308224	5.12873	1.2102	0.586033	2.06507	0.0389167	0.606657
ENSG00000152942	RAD17	protein_coding	chr5	69369293	69414801	5.09512	1.50496	0.620397	2.42581	0.0152744	0.485615
ENSG00000221823	PPP3R1	protein_coding	chr2	68178857	68256237	5.07279	1.21501	0.412164	2.94787	0.00319967	0.332626
ENSG00000181634	TNFSF15	protein_coding	chr9	114784652	114806039	5.05764	1.25668	0.536826	2.34095	0.0192347	0.522347
ENSG00000233008	LINC01725	lncRNA	chr1	83575776	83861023	5.03078	1.26077	0.43316	2.91064	0.00360684	0.333002
ENSG00000225948	LINC02648	lncRNA	chr10	6618716	6625346	5.00365	1.06773	0.543343	1.96512	0.0494003	0.640079
ENSG00000162006	MSLNL	protein_coding	chr16	769428	783370	4.97488	1.73049	0.603133	2.86916	0.00411559	0.343144
ENSG00000114631	PODXL2	protein_coding	chr3	127629185	127672802	4.89864	1.27657	0.581922	2.19371	0.0282565	0.569824
ENSG00000165804	ZNF219	protein_coding	chr14	21090077	21104722	4.89103	1.89513	0.512013	3.70133	0.000214472	0.157852
ENSG00000118402	ELOVL4	protein_coding	chr6	79914814	79947553	4.88798	-1.01094	0.508428	-1.98837	0.046771	0.624423
ENSG00000147813	NAPRT	protein_coding	chr8	143574785	143578649	4.86575	-2.10813	1.03578	-2.0353	0.0418202	0.613141
ENSG00000187017	ESPN	protein_coding	chr1	6424776	6461367	4.8151	1.32182	0.539691	2.44922	0.0143167	0.475231
ENSG00000078081	LAMP3	protein_coding	chr3	183122215	183163839	4.79625	-1.41621	0.586588	-2.41432	0.0157647	0.488281
ENSG00000286087	AL133331.1	lncRNA	chr20	12936262	12940902	4.73769	1.23527	0.565545	2.18422	0.0289461	0.571161
ENSG00000173705	SUSD5	protein_coding	chr3	33150043	33218810	4.68071	-1.15127	0.53292	-2.16031	0.0307485	0.575087
ENSG00000129968	ABHD17A	protein_coding	chr19	1876810	1885547	4.5598	1.88297	0.526517	3.57628	0.000348518	0.162676
ENSG00000185834	RPL12P4	processed_pseudogene	chr20	55074644	55075140	4.51901	1.25025	0.509276	2.45495	0.0140905	0.473425
ENSG00000149043	SYT8	protein_coding	chr11	1828307	1837521	4.49602	1.19565	0.562119	2.12705	0.0334161	0.582648
ENSG00000171853	TRAPPC12	protein_coding	chr2	3379675	3485094	4.43372	1.25984	0.430601	2.92577	0.00343605	0.332626
ENSG00000257167	TMPO-AS1	lncRNA	chr12	98512973	98516422	4.4202	1.06212	0.481989	2.20362	0.0275511	0.569824
ENSG00000188681	TEKT4P2	transcribed_unprocessed_pseudogene	chr21	9068361	9129752	4.39474	1.99802	0.72245	2.76562	0.00568152	0.363174
ENSG00000228536	LYPLAL1-AS1	lncRNA	chr1	219409039	219459369	4.37513	-1.73256	0.782582	-2.21391	0.0268352	0.569824
ENSG00000227252	AC012063.1	lncRNA	chr2	236910797	237085838	4.35626	1.05639	0.426259	2.47829	0.0132015	0.464113
ENSG00000152154	TMEM178A	protein_coding	chr2	39664982	39717963	4.30789	-1.6885	0.606239	-2.7852	0.00534948	0.363174
ENSG00000185112	FAM43A	protein_coding	chr3	194685883	194689037	4.27656	1.95814	0.546862	3.58068	0.000342703	0.162676
ENSG00000268584	AC073389.1	lncRNA	chr10	73625996	73626790	4.21881	1.10291	0.472405	2.33467	0.0195608	0.522347
ENSG00000148798	INA	protein_coding	chr10	103277138	103290346	4.21258	1.66752	0.792819	2.10328	0.0354409	0.594262
ENSG00000284977	AL160272.1	lncRNA	chr9	117759455	117879988	4.1089	-1.46449	0.533568	-2.74471	0.00605649	0.371462
ENSG00000204592	HLA-E	protein_coding	chr6	30489509	30494194	4.10511	-3.54063	1.42875	-2.47814	0.0132069	0.464113
ENSG00000092096	SLC22A17	protein_coding	chr14	23346306	23352912	4.08522	1.11068	0.515904	2.15288	0.0313282	0.575719
ENSG00000152894	PTPRK	protein_coding	chr6	127968779	128520674	4.06372	-2.5387	0.770888	-3.29321	0.0009905	0.231431
ENSG00000279541	AC005261.5	TEC	chr19	57293083	57294469	4.0038	-1.10549	0.498965	-2.21556	0.0267215	0.569824
ENSG00000213638	ADAT3	protein_coding	chr19	1905399	1913447	3.99271	1.19725	0.465052	2.57444	0.0100402	0.418675
ENSG00000207020	AC010378.1	misc_RNA	chr5	139554900	139555001	3.96224	1.65343	0.566372	2.91934	0.00350771	0.332626
ENSG00000232729	AC211433.1	lncRNA	chr7	74688864	74729001	3.92533	1.2076	0.473103	2.55252	0.0106948	0.426597
ENSG00000261456	TUBB8	protein_coding	chr10	46888	74163	3.91831	-2.90569	0.919873	-3.1588	0.0015842	0.26804
ENSG00000084710	EFR3B	protein_coding	chr2	25042076	25159135	3.9008	1.05929	0.512131	2.06841	0.0386018	0.606657
ENSG00000249709	ZNF564	protein_coding	chr19	12525373	12551542	3.85715	1.06076	0.460328	2.30435	0.0212029	0.534194
ENSG00000227533	SLC2A1-AS1	lncRNA	chr1	42959049	42996814	3.84955	1.16413	0.483794	2.40625	0.0161174	0.490078
ENSG00000260337	AC091544.4	lncRNA	chr15	92592574	92596462	3.83102	1.40491	0.577376	2.43327	0.0149631	0.485615
ENSG00000250508	LINC02701	lncRNA	chr11	68870664	68874542	3.82234	1.53223	0.634754	2.41389	0.0157832	0.488281
ENSG00000261338	AC021016.1	lncRNA	chr2	218255319	218257366	3.74792	1.12913	0.518743	2.17666	0.0295057	0.574116
ENSG00000149633	KIAA1755	protein_coding	chr20	38210503	38260772	3.74388	-1.37802	0.648958	-2.12344	0.0337173	0.583335
ENSG00000259994	AL353796.1	lncRNA	chr10	30302826	30306066	3.65817	-1.57614	0.572593	-2.75263	0.0059118	0.370305
ENSG00000272086	AC025181.2	lncRNA	chr5	32174471	32175272	3.61388	1.15216	0.498645	2.31058	0.0208558	NA
ENSG00000279048	AC080080.1	TEC	chr7	17940503	17942922	3.51652	1.26113	0.588176	2.14414	0.0320213	NA
ENSG00000105085	MED26	protein_coding	chr19	16574907	16629062	3.51446	1.34803	0.512831	2.6286	0.00857376	NA
ENSG00000278949	AC127070.4	TEC	chr12	132865855	132867958	3.50384	1.13223	0.494213	2.29096	0.0219654	NA
ENSG00000214796	AC098934.1	transcribed_unprocessed_pseudogene	chr1	202851828	202861620	3.40399	1.10379	0.543829	2.02966	0.0423909	NA
ENSG00000284753	EEF1AKMT4	protein_coding	chr3	184249672	184258759	3.32704	1.35368	0.49898	2.71289	0.00666995	NA
ENSG00000144031	ANKRD53	protein_coding	chr2	70978380	70985499	3.18265	-1.13291	0.575655	-1.96803	0.0490649	NA
ENSG00000186019	AC021092.1	lncRNA	chr19	44103007	44113183	3.15134	1.29489	0.52729	2.45574	0.0140595	NA
ENSG00000229337	AC079305.4	lncRNA	chr2	177111036	177212662	3.12161	1.13713	0.549772	2.06837	0.0386049	NA
ENSG00000091513	TF	protein_coding	chr3	133746040	133796641	3.0924	1.49043	0.714071	2.08724	0.0368668	NA
ENSG00000258429	PDF	protein_coding	chr16	69326913	69330588	3.07719	1.71673	0.785789	2.18471	0.0289098	NA
ENSG00000175857	GAPT	protein_coding	chr5	58491435	58497090	3.05526	1.09555	0.558217	1.96259	0.0496933	NA
ENSG00000182351	CRIP1P4	processed_pseudogene	chr22	24712292	24712520	3.04349	-2.04885	0.954635	-2.14621	0.0318559	NA
ENSG00000231616	AL354733.2	lncRNA	chr9	83831586	83868532	3.03655	1.23838	0.611797	2.02418	0.0429521	NA
ENSG00000170270	GON7	protein_coding	chr14	93202894	93207065	2.98533	3.25977	1.01134	3.22321	0.00126762	NA
ENSG00000197361	FBXL22	protein_coding	chr15	63597353	63602428	2.95426	1.18932	0.531578	2.23733	0.0252645	NA
ENSG00000235830	SRGAP3-AS4	lncRNA	chr3	9249742	9257507	2.9501	1.49189	0.692523	2.15428	0.0312182	NA
ENSG00000215548	FRG1JP	unprocessed_pseudogene	chr9	63832127	63859641	2.9203	1.46233	0.661279	2.21137	0.0270105	NA
ENSG00000223884	AC068481.1	lncRNA	chr2	7045329	7077916	2.87075	1.24537	0.560442	2.22212	0.026275	NA
ENSG00000105048	TNNT1	protein_coding	chr19	55132698	55149206	2.84815	1.46923	0.565143	2.59976	0.00932903	NA
ENSG00000279865	AC006511.4	TEC	chr12	8080381	8082163	2.83153	1.11021	0.549637	2.0199	0.0433941	NA
ENSG00000266473	AC007448.4	lncRNA	chr17	67244837	67245806	2.80853	-1.46063	0.713365	-2.04752	0.0406067	NA
ENSG00000277481	PKD1L3	protein_coding	chr16	71929538	71999978	2.77377	1.38273	0.624186	2.21525	0.0267428	NA
ENSG00000177283	FZD8	protein_coding	chr10	35638249	35642278	2.73605	1.28554	0.631508	2.03567	0.041784	NA
ENSG00000185090	MANEAL	protein_coding	chr1	37793802	37801137	2.715	1.77519	0.555557	3.19534	0.00139667	NA
ENSG00000165244	ZNF367	protein_coding	chr9	96385941	96418370	2.71203	1.36508	0.581216	2.34866	0.0188409	NA
ENSG00000255642	PABPC1P4	processed_pseudogene	chr12	63822021	63823895	2.67565	1.15351	0.551516	2.09154	0.03648	NA
ENSG00000152467	ZSCAN1	protein_coding	chr19	58034025	58054631	2.66151	1.22773	0.559546	2.19416	0.028224	NA
ENSG00000087258	GNAO1	protein_coding	chr16	56191489	56357444	2.65704	1.47845	0.602341	2.45451	0.0141077	NA
ENSG00000043039	BARX2	protein_coding	chr11	129375848	129452279	2.64477	1.17468	0.556317	2.11153	0.0347266	NA
ENSG00000267060	PTGES3L	protein_coding	chr17	42968088	42980433	2.62935	-1.56892	0.720649	-2.1771	0.0294733	NA
ENSG00000285476	AC139491.7	protein_coding	chr5	176063748	176126959	2.6027	1.46431	0.650496	2.25107	0.0243812	NA
ENSG00000271509	AC018714.1	processed_pseudogene	chr8	127292233	127292440	2.58972	1.35318	0.675916	2.00199	0.0452855	NA
ENSG00000255443	CD44-AS1	lncRNA	chr11	35210343	35214985	2.52105	-1.5812	0.708845	-2.23067	0.0257029	NA
ENSG00000278311	GGNBP2	protein_coding	chr17	36544912	36589848	2.50156	1.81324	0.87251	2.07819	0.0376916	NA
ENSG00000277171	AC010975.1	unprocessed_pseudogene	chr2	79547151	79548128	2.47828	1.49139	0.719989	2.07141	0.0383203	NA
ENSG00000173013	CCDC96	protein_coding	chr4	7040849	7043001	2.4769	1.26789	0.642771	1.97254	0.0485485	NA
ENSG00000286289	AL133482.1	lncRNA	chr10	113482069	113492054	2.46877	-1.57677	0.730913	-2.15726	0.0309851	NA
ENSG00000255145	STX17-AS1	lncRNA	chr9	99397024	99906605	2.46826	1.32305	0.588941	2.24649	0.0246726	NA
ENSG00000238113	LINC01410	lncRNA	chr9	62801461	62813486	2.41467	1.72399	0.746223	2.31029	0.0208724	NA
ENSG00000233588	CYP51A1P2	processed_pseudogene	chr13	28722386	28724021	2.41416	-1.67786	0.710714	-2.36081	0.0182352	NA
ENSG00000197670	AL157838.1	lncRNA	chr20	53552770	53575863	2.4038	-1.99258	0.75368	-2.6438	0.0081982	NA
ENSG00000224063	AC007319.1	lncRNA	chr2	187003220	187556288	2.38669	-1.4625	0.741787	-1.9716	0.0486556	NA
ENSG00000283462	AC008505.1	lncRNA	chr5	103880129	103891404	2.37062	1.81998	0.787837	2.3101	0.0208826	NA
ENSG00000121380	BCL2L14	protein_coding	chr12	12049844	12211084	2.35543	1.48861	0.682021	2.18265	0.0290618	NA
ENSG00000224725	CEP57L1P1	processed_pseudogene	chr10	70389426	70390626	2.30987	1.27642	0.564649	2.26055	0.0237873	NA
ENSG00000258851	AL139300.2	lncRNA	chr14	103553421	103561877	2.29385	1.42421	0.651726	2.1853	0.0288672	NA
ENSG00000278212	AC134878.2	transcribed_unprocessed_pseudogene	chrY	11153858	11215026	2.27114	1.84235	0.637524	2.88986	0.00385417	NA
ENSG00000229857	AL353637.1	processed_pseudogene	chr9	76992099	76993108	2.26446	1.89931	0.827772	2.29448	0.0217631	NA
ENSG00000170891	CYTL1	protein_coding	chr4	5014586	5019458	2.25172	1.77189	0.81317	2.179	0.029332	NA
ENSG00000204356	NELFE	protein_coding	chr6	31952087	31959038	2.24719	-3.50843	1.29893	-2.70103	0.00691259	NA
ENSG00000219133	AL592114.1	processed_pseudogene	chr1	204346776	204347258	2.23146	1.41881	0.645288	2.19873	0.027897	NA
ENSG00000224058	AC006509.1	processed_pseudogene	chr2	47731402	47732035	2.22601	-1.71528	0.797353	-2.15122	0.0314588	NA
ENSG00000130294	KIF1A	protein_coding	chr2	240713761	240821036	2.19901	-1.58083	0.796314	-1.98518	0.0471239	NA
ENSG00000225194	LINC00092	lncRNA	chr9	96019724	96027993	2.13989	1.62027	0.807197	2.00729	0.0447193	NA
ENSG00000144285	SCN1A	protein_coding	chr2	165984641	166149214	2.12554	1.63444	0.766262	2.133	0.0329246	NA
ENSG00000179148	ALOXE3	protein_coding	chr17	8095900	8119047	2.09101	1.89046	0.745517	2.53577	0.0112201	NA
ENSG00000135253	KCP	protein_coding	chr7	128862451	128910719	2.05504	1.56373	0.751799	2.07999	0.0375266	NA
ENSG00000235225	RPL31P17	processed_pseudogene	chr2	222726457	222726834	2.0083	1.19907	0.607336	1.9743	0.0483473	NA
ENSG00000255495	AC145124.1	lncRNA	chr8	12194467	12196280	1.97362	1.74273	0.680466	2.56108	0.0104348	NA
ENSG00000255197	AC090559.1	lncRNA	chr11	47381509	47409369	1.90777	1.50481	0.746276	2.01642	0.0437559	NA
ENSG00000185774	KCNIP4	protein_coding	chr4	20728606	21948772	1.90032	1.62289	0.655879	2.47438	0.0133468	NA
ENSG00000230658	KLHL7-DT	lncRNA	chr7	23100214	23105703	1.82992	1.9239	0.85303	2.25538	0.0241096	NA
ENSG00000198003	CCDC151	protein_coding	chr19	11420604	11435782	1.81118	1.62088	0.697908	2.32248	0.0202069	NA
ENSG00000197238	H4C11	protein_coding	chr6	27824092	27824480	1.77349	1.40915	0.687105	2.05085	0.0402818	NA
ENSG00000204179	PTPN20	protein_coding	chr10	46911396	47002488	1.76409	1.76631	0.847868	2.08324	0.0372292	NA
ENSG00000287655	AC023283.1	lncRNA	chr10	117005462	117006416	1.75228	3.32206	1.178	2.82008	0.00480115	NA
ENSG00000160472	TMEM190	protein_coding	chr19	55376826	55378246	1.70196	3.09584	1.30817	2.36655	0.0179549	NA
ENSG00000232387	SKA2P1	processed_pseudogene	chr9	122761844	122762233	1.68079	-2.89609	1.00647	-2.87749	0.00400853	NA
ENSG00000223650	UHRF2P1	processed_pseudogene	chrX	74105572	74107958	1.66484	1.52031	0.74376	2.04409	0.040945	NA
ENSG00000279368	AL031123.3	TEC	chr6	6685148	6686984	1.62649	1.71742	0.814616	2.10826	0.0350084	NA
ENSG00000157881	PANK4	protein_coding	chr1	2508537	2526597	1.61685	-2.78926	1.21117	-2.30295	0.0212814	NA
ENSG00000287817	AL096701.4	lncRNA	chr22	31490150	31491022	1.58906	1.39384	0.710057	1.963	0.0496466	NA
ENSG00000227001	NBPF2P	unprocessed_pseudogene	chr1	21424625	21427967	1.57	-2.80103	0.974001	-2.87579	0.00403012	NA
ENSG00000244479	OR2A1-AS1	lncRNA	chr7	144300395	144356181	1.55682	1.65819	0.821678	2.01806	0.0435853	NA
ENSG00000234982	AL441963.1	processed_pseudogene	chr9	14204248	14205039	1.53464	1.54297	0.753837	2.04682	0.0406762	NA
ENSG00000237927	AL078604.2	lncRNA	chr6	159586955	159589169	1.53308	-2.64899	1.10215	-2.40348	0.01624	NA
ENSG00000241469	LINC00635	lncRNA	chr3	107840228	107882250	1.51914	1.67133	0.808743	2.06657	0.0387746	NA
ENSG00000158901	WFDC8	protein_coding	chr20	45551153	45579326	1.51476	2.05116	0.948216	2.16318	0.0305274	NA
ENSG00000197472	ZNF695	protein_coding	chr1	246945547	247008093	1.4923	-1.81898	0.913817	-1.99053	0.0465322	NA
ENSG00000069764	PLA2G10	protein_coding	chr16	14672548	14694308	1.48744	-2.02194	0.980116	-2.06296	0.0391164	NA
ENSG00000248874	C5orf17	lncRNA	chr5	23951348	24178263	1.48427	1.8403	0.852941	2.15759	0.0309598	NA
ENSG00000162746	FCRLB	protein_coding	chr1	161721563	161728143	1.45821	1.71178	0.746656	2.2926	0.0218711	NA
ENSG00000225703	AC114737.2	lncRNA	chr7	76972679	76976961	1.44544	1.54744	0.738767	2.09463	0.0362042	NA
ENSG00000142512	SIGLEC10	protein_coding	chr19	51410020	51417803	1.44279	1.8126	0.754711	2.40172	0.0163182	NA
ENSG00000227929	SRGAP3-AS3	lncRNA	chr3	9216895	9219508	1.42484	2.36088	0.922741	2.55855	0.010511	NA
ENSG00000243696	AC006254.1	protein_coding	chr3	52813282	52835729	1.40779	-2.17276	1.03825	-2.09271	0.0363747	NA
ENSG00000102387	TAF7L	protein_coding	chrX	101268253	101293057	1.39677	1.46914	0.744362	1.97369	0.0484174	NA
ENSG00000180044	C3orf80	protein_coding	chr3	160225496	160228213	1.38885	2.03893	0.872909	2.33579	0.0195023	NA
ENSG00000265646	TUFMP1	processed_pseudogene	chr17	27082690	27084036	1.36935	-2.17103	0.988408	-2.19649	0.0280571	NA
ENSG00000261235	AC092142.1	lncRNA	chr16	82044336	82139631	1.36849	1.86482	0.830867	2.24442	0.0248053	NA
ENSG00000229037	BX323845.3	processed_pseudogene	chrX	53807776	53808623	1.32943	-3.048	1.17846	-2.58644	0.00969744	NA
ENSG00000248540	AC010931.1	lncRNA	chr15	74125915	74129341	1.30516	1.61099	0.784209	2.05428	0.0399486	NA
ENSG00000254602	AP000662.1	lncRNA	chr11	57638024	57652790	1.30098	1.77975	0.859089	2.07168	0.0382958	NA
ENSG00000261549	AC107954.1	processed_pseudogene	chr15	88989519	88990245	1.26563	-2.23132	1.10152	-2.02567	0.0427985	NA
ENSG00000231466	AL022324.2	processed_pseudogene	chr22	25349543	25350322	1.24396	1.87712	0.830982	2.25892	0.0238883	NA
ENSG00000253392	AC119403.1	lncRNA	chr19	2908371	2926817	1.21478	-2.85336	1.01569	-2.80929	0.00496509	NA
ENSG00000237838	AC092422.1	lncRNA	chr3	24687919	25174305	1.20597	1.87117	0.909142	2.05817	0.0395736	NA
ENSG00000137463	MGARP	protein_coding	chr4	139266165	139280225	1.20331	2.30947	0.873671	2.64341	0.0082075	NA
ENSG00000277692	AL121583.1	lncRNA	chr20	32355053	32355734	1.20221	1.7778	0.821192	2.1649	0.030395	NA
ENSG00000265942	RN7SL577P	misc_RNA	chr15	49042341	49042643	1.1972	2.30132	0.961183	2.39426	0.0166541	NA
ENSG00000170160	CCDC144A	protein_coding	chr17	16689537	16777881	1.19157	2.64521	1.07946	2.4505	0.014266	NA
ENSG00000160207	HSF2BP	protein_coding	chr21	43529186	43659488	1.19069	1.92328	0.90646	2.12174	0.0338593	NA
ENSG00000249680	TUBA3GP	unprocessed_pseudogene	chr22	21065462	21070097	1.18406	2.04408	0.997643	2.04891	0.0404705	NA
ENSG00000205571	SMN2	protein_coding	chr5	70049638	70078522	1.16573	-2.79097	1.36057	-2.05132	0.0402355	NA
ENSG00000143552	NUP210L	protein_coding	chr1	153992685	154155116	1.12511	-2.73686	1.17697	-2.32535	0.0200531	NA
ENSG00000253304	TMEM200B	protein_coding	chr1	29119429	29123903	1.11095	2.01315	0.982104	2.04983	0.0403808	NA
ENSG00000260367	AC109460.1	lncRNA	chr16	28973962	28978824	1.09297	2.0199	0.920392	2.19461	0.0281913	NA
ENSG00000275805	AC090206.1	lncRNA	chr18	26565723	26575626	1.07675	-2.72571	1.11188	-2.45144	0.0142287	NA
ENSG00000171819	ANGPTL7	protein_coding	chr1	11189355	11195981	1.07472	2.03636	0.881412	2.31034	0.0208695	NA
ENSG00000239480	AC073517.1	lncRNA	chr7	102426818	102434780	1.06989	2.05062	0.890208	2.30353	0.021249	NA
ENSG00000271228	AL121655.1	lncRNA	chr2	32013061	32013368	1.05877	2.09891	0.934673	2.24561	0.0247293	NA
ENSG00000272858	Z93930.3	lncRNA	chr22	28814914	28815662	1.05361	2.50267	0.894904	2.79657	0.00516477	NA
ENSG00000251284	AC111000.5	processed_pseudogene	chr4	69125274	69126451	1.05357	-3.25707	1.65661	-1.9661	0.0492867	NA
ENSG00000256377	AC009509.2	lncRNA	chr12	27696388	27710803	1.05189	3.16759	1.31049	2.4171	0.0156445	NA
ENSG00000157873	TNFRSF14	protein_coding	chr1	2555639	2565382	1.0458	-2.18038	1.07156	-2.03477	0.0418742	NA
ENSG00000263063	AC024361.2	lncRNA	chr17	82713908	82716255	1.02239	1.67159	0.847265	1.97293	0.0485037	NA
ENSG00000250215	CIR1P2	processed_pseudogene	chr4	114713579	114714920	1.02209	-2.6512	1.08324	-2.44748	0.014386	NA
ENSG00000216863	LY86-AS1	lncRNA	chr6	6346465	6622771	1.00361	1.67252	0.833842	2.0058	0.0448778	NA
ENSG00000260456	C16orf95	protein_coding	chr16	87083562	87317420	0.975531	-2.19918	1.06867	-2.05787	0.0396022	NA
ENSG00000255627	AC092862.1	processed_pseudogene	chr12	22008348	22008880	0.923461	-3.01064	1.21972	-2.46831	0.0135753	NA
ENSG00000236824	BCYRN1	scRNA	chr2	47335315	47335514	0.916262	2.47006	1.21422	2.03428	0.0419232	NA
ENSG00000273249	BX649632.1	lncRNA	chr9	134132242	134135772	0.908074	-2.37292	1.19867	-1.97964	0.0477444	NA
ENSG00000254730	AP002453.1	processed_pseudogene	chr11	108727741	108730104	0.898232	2.12559	0.932031	2.2806	0.0225722	NA
ENSG00000227740	LINC02803	lncRNA	chr1	175904762	175921057	0.887114	-2.49419	1.13135	-2.2046	0.0274819	NA
ENSG00000070669	ASNS	protein_coding	chr7	97851677	97872542	0.861624	-2.92849	1.17853	-2.48486	0.0129601	NA
ENSG00000230809	RPS6P15	processed_pseudogene	chr10	111498191	111498941	0.85529	2.64787	1.02179	2.59141	0.00955843	NA
ENSG00000287669	AC104633.2	lncRNA	chr3	70617766	70620325	0.846302	2.19823	1.10854	1.98299	0.0473682	NA
ENSG00000047662	FAM184B	protein_coding	chr4	17629306	17781621	0.821904	-2.24185	1.09786	-2.04202	0.0411492	NA
ENSG00000272172	AC138696.2	lncRNA	chr8	143290399	143290621	0.813468	2.07867	1.03494	2.00851	0.0445896	NA
ENSG00000280295	AC099811.6	TEC	chr17	42233832	42235469	0.786902	2.26039	0.976999	2.3136	0.0206895	NA
ENSG00000236136	ADORA2BP1	processed_pseudogene	chr1	209744373	209745214	0.784479	2.43574	1.23034	1.97973	0.0477336	NA
ENSG00000183307	TMEM121B	protein_coding	chr22	17116297	17121367	0.735039	-2.7537	1.12445	-2.44892	0.0143284	NA
ENSG00000244586	WNT5A-AS1	lncRNA	chr3	55487699	55488308	0.727906	2.39427	1.03887	2.30469	0.0211841	NA
ENSG00000176043	AC007160.1	processed_pseudogene	chr14	72929612	72929930	0.714019	2.55851	1.24359	2.05736	0.0396514	NA
ENSG00000265093	RN7SL246P	misc_RNA	chr12	45874035	45874330	0.705923	2.05691	0.984706	2.08886	0.0367206	NA
ENSG00000255120	OVOL1-AS1	lncRNA	chr11	65789051	65790868	0.671661	2.38931	1.01592	2.35187	0.0186791	NA
ENSG00000273338	AC103591.3	lncRNA	chr1	78004346	78004554	0.651539	2.22339	1.10843	2.00589	0.0448676	NA
ENSG00000230470	AL078645.1	lncRNA	chr1	184408337	184412360	0.648846	2.31407	1.06615	2.1705	0.0299693	NA
ENSG00000223552	CCR5AS	lncRNA	chr3	46364955	46407059	0.603376	2.88969	1.44493	1.99989	0.0455125	NA
ENSG00000117601	SERPINC1	protein_coding	chr1	173903804	173917378	0.589841	2.4579	1.17537	2.09117	0.0365128	NA
ENSG00000287004	AC007686.5	lncRNA	chr14	77084689	77085977	0.564727	3.16	1.57009	2.01262	0.0441541	NA
ENSG00000259767	AC022558.1	lncRNA	chr15	83022236	83024336	0.449977	2.78046	1.28662	2.16107	0.0306902	NA
