# Supplementary material for: Transcriptomic analysis shows that surgical treatment is likely to influence the endometrial receptivity of patients with stage III/IV endometriosis
Source: Front Endocrinol (Lausanne). 2022 Aug 29;13:932339. doi: 10.3389/fendo.2022.932339 (PMC9511704; doi:10.3389/fendo.2022.932339)
Supplement: Supplementary file 2 [file Table_2.xlsx]

## Sheet: Sheet1
22 immune cells' relative abundance between groups
	Untreated	Treated	P
B cells naive	0.000 (0.000 ,0.000 )	0.000 (0.000 ,0.026 )	0.303484
B cells memory	0.033 (0.007 ,0.057 )	0.001 (0.000 ,0.083 )	0.0220483
Plasma cells	0.009 (0.000 ,0.019 )	0.014 (0.000 ,0.025 )	0.399269
T cells CD8	0.000 (0.000 ,0.078 )	0.031 (0.000 ,0.128 )	0.141551
T cells CD4 naive	0.000 (0.000 ,0.000 )	0.000 (0.000 ,0.000 )	1
T cells CD4 memory resting	0.332 (0.181 ,0.429 )	0.218 (0.069 ,0.334 )	0.0492028
T cells CD4 memory activated	0.000 (0.000 ,0.091 )	0.004 (0.000 ,0.140 )	0.367838
T cells follicular helper	0.021 (0.000 ,0.042 )	0.030 (0.003 ,0.049 )	0.348972
T cells regulatory (Tregs)	0.000 (0.000 ,0.000 )	0.000 (0.000 ,0.000 )	1
T cells gamma delta	0.042 (0.000 ,0.124 )	0.054 (0.000 ,0.160 )	0.638882
NK cells resting	0.000 (0.000 ,0.000 )	0.000 (0.000 ,0.000 )	1
NK cells activated	0.365 (0.198 ,0.568 )	0.424 (0.248 ,0.526 )	0.574149
Monocytes	0.000 (0.000 ,0.009 )	0.000 (0.000 ,0.006 )	0.831281
Macrophages M0	0.000 (0.000 ,0.040 )	0.000 (0.000 ,0.023 )	0.655431
Macrophages M1	0.000 (0.000 ,0.073 )	0.004 (0.000 ,0.027 )	0.377764
Macrophages M2	0.036 (0.000 ,0.129 )	0.077 (0.026 ,0.147 )	0.223391
Dendritic cells resting	0.000 (0.000 ,0.056 )	0.002 (0.000 ,0.039 )	0.680865
Dendritic cells activated	0.012 (0.008 ,0.040 )	0.017 (0.000 ,0.054 )	0.512075
Mast cells resting	0.021 (0.000 ,0.052 )	0.000 (0.000 ,0.086 )	0.556522
Mast cells activated	0.000 (0.000 ,0.058 )	0.000 (0.000 ,0.078 )	0.812609
Eosinophils	0.000 (0.000 ,0.000 )	0.000 (0.000 ,0.000 )	1
Neutrophils	0.005 (0.000 ,0.022 )	0.000 (0.000 ,0.047 )	0.594279
